# Supplementary material for: Ceratocarpus arenarius: Botanical Characteristics, Proximate, Mineral Composition, and Cytotoxic Activity
Source: Molecules. 2024 Jan 12;29(2):384. doi: 10.3390/molecules29020384 (PMC10819601; doi:10.3390/molecules29020384)
Supplement: Supplementary file 1 [file molecules-29-00384-s001.zip]

Archive with 1 entries (1 files):
- molecules-2727203-supplementary.pdf
